# Supplementary material for: Molecular characterization of Barrett’s esophagus at single-cell resolution
Source: Proc Natl Acad Sci U S A. 2021 Nov 18;118(47):e2113061118. doi: 10.1073/pnas.2113061118 (PMC8617519; doi:10.1073/pnas.2113061118)
Supplement: Supplementary File [file pnas.2113061118.sd01.xlsx]

## Sheet: Sheet1
Dataset S1: Patient information
Patient ID	Gender	Age	Diagnosis
PAT 1	M	47	SCC and Barrett's esophagus with high-grade dysplasia
PAT 2	M	63	intestinal type adenocarcinoma
PAT 3	F	52	Healthy donor
PAT 4	F	55	Healthy donor
PAT 5	M	47	Non-dysplastic Barrett's esophagus
PAT 6	M	62	Barrett's esophagus with low- and high-grade dysplasia
PAT 7	M	65	Columnar epithelium with intestinale metaplasie, no dysplasia
PAT 8	M	63	Non-dysplastic Barrett's esophagus
PAT 9	M	61	Non-dysplastic Barrett's esophagus
PAT 10	M	64	Non-dysplastic Barrett's esophagus
PAT 11	M	56	Non-dysplastic Barrett's esophagus
PAT 12	F	71	Non-dysplastic Barrett's esophagus
PAT 13	M	70	Barrett's esphagus with low- and high-grade dysplasa
PAT 14	M	67	Barrett's esophagus with high-grade dysplasia (p53) and no dysplasia
PAT 15	M	75	Barrett's esophagus with focal low-grade dysplasia
PAT 16	M	54	mucinous adenocarcinoma and non-dysplastic Barrett's esohagus
PAT 17	F	59	Non-dysplastic Barrett's esophagus / columnar epithelium
PAT 18	M	35	Barrett's esophagus with no dysplasia and low-grade dysplasia
PAT 19	M	61	adenocarcinoma and Barrett's esophagus with low-grade dysplasia
PAT 20	M	71	High-grade Barrett's esophagus with focal adenocarcinoma
PAT 21	M	45	High-grade Barrett's esophagus with focal adenocarcinoma
SCC: squamous cell carcinoma
BE: Barrets esophagus
LGD: low-grade dysplasia
HGD: high-grade dysplasia
