# Supplementary material for: Molecular characterization of Barrett’s esophagus at single-cell resolution
Source: Proc Natl Acad Sci U S A. 2021 Nov 18;118(47):e2113061118. doi: 10.1073/pnas.2113061118 (PMC8617519; doi:10.1073/pnas.2113061118)
Supplement: Supplementary File [file pnas.2113061118.sd02.xlsx]

## Sheet: Sheet1
Dataset S2 - Overview of INDELs
	Patient	INDELs			Double nucleotide insertions
		Total number	Number of insertions	Numer of deletions	AA	AC	AG	AT	CA	CC	CG	CT	GA	GC	GG	GT	TA	TC	TG	TT
BE1	PAT13	3535	1509	2026	2	7	7	14	6	1	0	1	2	0	0	7	24	3	10	6
BE2	PAT13	3111	1339	1772	2	5	5	15	3	2	0	1	2	0	1	5	20	2	7	3
CARD1	PAT13	273	161	112	2	1	0	2	0	0	0	0	0	0	2	0	1	0	2	0
CARD2	PAT13	382	208	174	2	2	0	2	4	1	0	0	0	0	1	0	4	0	2	1
CORP1	PAT13	372	214	158	0	3	2	0	0	0	1	1	0	0	0	1	3	0	1	0
CORP2	PAT13	356	189	167	2	1	0	3	0	0	0	0	2	0	0	0	5	2	0	1
PYL1	PAT13	572	205	267	0	4	1	0	0	0	0	0	1	0	1	0	6	0	0	1
PYL2	PAT13	516	235	281	2	1	1	1	1	0	0	0	1	0	3	1	3	0	1	1
CORP3	PAT12	500	242	258	2	2	2	2	1	0	0	0	0	0	1	0	0	1	2	3
ESO1	PAT12	339	183	156	0	1	1	1	1	0	1	0	1	0	0	1	1	1	2	2
ESO2	PAT12	360	194	166	0	2	1	2	0	1	0	0	0	1	0	0	3	0	2	6
