# Supplementary material for: Molecular characterization of Barrett’s esophagus at single-cell resolution
Source: Proc Natl Acad Sci U S A. 2021 Nov 18;118(47):e2113061118. doi: 10.1073/pnas.2113061118 (PMC8617519; doi:10.1073/pnas.2113061118)
Supplement: Supplementary File [file pnas.2113061118.sd03.xlsx]

## Sheet: Sheet1
Dataset S3 - Single-base substitution overview
	Patient	Single nucleotide substitutions
		Total number	C > A	C > G	C > T	T > A	T > C	T > G
BE1	PAT13	9391	1504	359	2402	894	1868	2364
BE2	PAT13	9380	1510	360	2416	897	1852	2345
CARD1	PAT13	1632	265	108	628	179	338	114
CARD2	PAT13	1724	313	120	684	183	313	111
CORP1	PAT13	1990	327	149	819	218	329	148
CORP2	PAT13	1933	343	143	751	219	353	124
PYL1	PAT13	2157	347	125	900	258	378	149
PYL2	PAT13	2188	353	144	908	256	363	164
CORP3	PAT12	2129	363	152	774	278	389	173
ESO1	PAT12	1726	284	127	731	169	313	102
ESO2	PAT12	1565	276	115	593	167	315	99
