# Supplementary material for: Molecular characterization of Barrett’s esophagus at single-cell resolution
Source: Proc Natl Acad Sci U S A. 2021 Nov 18;118(47):e2113061118. doi: 10.1073/pnas.2113061118 (PMC8617519; doi:10.1073/pnas.2113061118)
Supplement: Supplementary File [file pnas.2113061118.sd04.xlsx]

## Sheet: Sheet1
Dataset S4: Biopsy collection overview
Legends			… Biopsy used to establish organoid cultures
			… Biopsy used for scRNAseq (numbers indicated the amount of good quality cells)
			… Biopsy used for scDNAseq (numbers indicated the amount of good quality cells)
Region		Experiment tpye	PAT 1	PAT 2	PAT 3	PAT 4	PAT 5	PAT 6	PAT 7	PAT 8	PAT 9	PAT 10	PAT 11	PAT 12	PAT 13	PAT 14	PAT 15	PAT 16	PAT 17	PAT 18	PAT 19	PAT 20		PAT 21
Non-dysplasticc Barrett's esophagus		scRNAseq					238				160		246			259		237	273					234 *
		DNA-seq									330					280		218						341 *
Low-grade dysplastic Barrett's esophagus		CEL-seq						221									272			216	354
		DNA-seq						319									193				296
High-grade dysplastic Barrett's esophagus		CEL-seq	242					189								172						233	216
		DNA-seq						293								106						329	331
Esophageal adenocarcinoma		CEL-seq		96														187
		DNA-seq																216
Esophagus		CEL-seq									167	216									359	181
		DNA-seq																				301
Gastric cardia		CEL-seq				121			50				321									249
		DNA-seq																				314
Gastric corpus		CEL-seq			219				120															242
		DNA-seq
Gastric pylorus		CEL-seq				274				287														301
		DNA-seq
Duodenal crypt		CEL-seq								55									335					278
		DNA-seq
Duodenal villus		CEL-seq								397														318
		DNA-seq
* only non-dysplastic Barrett's esophagus was sampled although other stages were present.
