# Supplementary material for: Molecular characterization of Barrett’s esophagus at single-cell resolution
Source: Proc Natl Acad Sci U S A. 2021 Nov 18;118(47):e2113061118. doi: 10.1073/pnas.2113061118 (PMC8617519; doi:10.1073/pnas.2113061118)
Supplement: Supplementary File [file pnas.2113061118.sd05.xlsx]

## Sheet: Sheet1
Dataset S5 - Overview of the single-cell DNA sequencing clusters
	Cluster	Number of cells	Total number of SNPs	Average SNPs per cell	Average SNPs per cell (normalized to 1% coverage)	Total reads per clusters	Average reads per cell	Average coverage per cell	Chromosome areas lost (% of genome)	Chromosome ares gained (% of genome)	Chromosome alterations (% of genome)
PAT6 HGD	1	57	1794	31.5	73.6	7118853	124892	0.4281	0	0	0
	2	21	905	43.1	103.1	2578620	122791	0.4181	16.1	5.8	21.9
	3	17	962	56.6	135.3	2080572	122387	0.4182	7.4	6	13.3
	4	127	3213	25.3	68.6	13615110	107206	0.369	21.8	3.8	25.5
	5	33	1711	51.8	112.6	4437198	134461	0.46	7.8	6.3	14.1
	6	7	281	40.1	105.5	783194	111885	0.38	0	0.4	0.4
	7	30	1227	40.9	100.1	3592504	119750	0.4087	9.7	1.6	11.2
	8	1	31	31	100	89010	89010	0.31	11.3	9.1	20.3
PAT6 LGD	1	12	453	37.8	87.9	1489477	124123	0.43	0	0	0
	2	56	2363	42.2	97	6970115	124466	0.435	12.1	8.7	20.8
	3	41	1797	43.8	112.2	4580972	111731	0.3905	8.4	6.7	15.1
	4	69	2805	40.7	92.1	8724602	126444	0.4419	7.8	4.2	11.9
	5	17	699	41.1	105.9	1887967	111057	0.3882	5	2	7
	6	71	2719	38.3	93.2	8381992	118056	0.4111	13.3	9.2	22.5
	7	5	250	50	107.3	669005	133801	0.466	10	6.1	16
	8	32	1630	50.9	115.7	4042211	126319	0.44	13.4	7.8	21.2
	9	16	832	52	118	2035329	127208	0.4406	23.8	2.2	26
PAT9 NDBE	1	312	1969	6.3	17.1	33105011	106106	0.369	0	0	0
	2	2	50	25	84.7	170097	85048	0.295	2.1	0.1	2.2
	3	1	17	17	58.6	81043	81043	0.29	4.7	1.9	6.6
	4	2	34	17	73.9	127741	63870	0.23	0.3	8.5	8.7
	5	3	69	23	86.2	221180	73727	0.2667	0.3	0.8	1.1
	6	1	7	7	36.8	51919	51919	0.19	2.5	6.6	9.1
	7	1	15	15	65.2	65951	65951	0.23	0.5	6.2	6.7
	8	2	37	18.5	69.8	152227	76114	0.265	0	1.7	1.7
	9	1	30	30	73.2	120417	120417	0.41	0.6	5	5.6
	10	5	82	16.4	65.1	357877	71575	0.252	0	0	0
PAT14 NDBE	1	156	7006	44.9	65.8	34209449	219291	0.6828	0	0	0
	2	4	355	88.8	148	773436	193359	0.6	0	0.4	0.4
	3	2	317	158.5	170.4	604387	302194	0.93	2.6	38.5	41
	4	2	123	61.5	139.8	281711	140856	0.44	1.1	0.2	1.3
	5	4	262	65.5	131.7	636101	159025	0.4975	0	3.8	3.8
	6	1	41	41	124.2	101454	101454	0.33	7.5	9.7	17.2
	7	2	344	172	163	699285	349642	1.055	2.5	47	49.5
	8	3	285	95	161	569019	189673	0.59	0	1.2	1.2
PAT14 HGD	1	58	5479	94.5	98.1	18461243	318297	0.9629	0	0	0
	2	2	316	158	158	657502	328751	1	3.6	1.9	5.4
	3	12	2788	232.3	134.4	6973826	581152	1.7283	4.2	18.2	22.4
	4	2	118	59	138.8	284401	142200	0.425	0.1	1.9	2
	5	14	2173	155.2	151.1	4790679	342191	1.0271	2.4	45.3	47.7
	6	1	111	111	194.7	194500	194500	0.57	17.2	45.6	62.8
	7	14	2402	171.6	148.8	5386473	384748	1.1529	2.5	48.3	50.8
	8	2	282	141	168.9	562846	281423	0.835	0	6	6
	9	1	31	31	129.2	76562	76562	0.24	27.8	37.8	65.6
PAT15 NDBE	1	173	19588	113.2	198.6	41448945	239589	0.5699	0	0	0
	2	1	325	325	477.9	300148	300148	0.68	6.8	1.7	8.5
	3	2	825	412.5	400.5	855256	427628	1.03	0.8	0	0.8
	4	3	744	248	445.5	714928	238309	0.5567	0	0	0
	5	3	1555	518.3	456	1481176	493725	1.1367	4.4	0.2	4.6
	6	3	630	210	428.6	618477	206159	0.49	2.1	0.7	2.8
	7	4	634	158.5	452.9	591311	147828	0.35	0	0.5	0.5
	8	3	675	225	421.9	689429	229810	0.5333	0	3.5	3.5
	9	1	232	232	454.9	219045	219045	0.51	0.1	5	5.2
PAT16 NDBE	1	107	3633	34	59.6	19564391	182845	0.5703	0	0	0
	2	29	1348	46.5	89.6	4779730	164818	0.519	0.3	0	0.3
	3	82	3355	40.9	62	17446064	212757	0.6596	0	2.4	2.4
PAT16 HGD (EAC)	1	15	386	25.7	99.1	1172653	78177	0.2593	0	0	0
	2	4	85	21.2	106	243668	60917	0.2	0	1.2	1.2
	3	19	1139	59.9	117	2993318	157543	0.5121	13.5	15.9	29.4
	4	14	752	53.7	127.4	1789632	127831	0.4214	17.8	15.3	33
	5	39	1843	47.3	102.7	5490307	140777	0.4605	15.9	14.2	30.2
	6	41	1831	44.7	100.8	5669636	138284	0.4434	27.3	3.7	31
	7	30	1559	52	111.8	4326090	144203	0.465	29.8	3.1	32.8
	8	30	891	29.7	114.5	2311422	77047	0.2593	22.9	5	28
	9	12	697	58.1	132	1602891	133574	0.44	18.5	11.4	29.9
	10	12	450	37.5	130.4	1040212	86684	0.2875	18.6	9.6	28.2
PAT19 LGD	1	273	2617	9.6	18.7	40416538	148046	0.5128	0	0	0
	2	3	63	21	62.4	290194	96731	0.3367	0.1	0.7	0.8
	3	3	98	32.7	70.1	399269	133090	0.4667	0.3	0	0.3
	4	4	130	32.5	76	491969	122992	0.4275	1.6	0	1.6
	5	3	109	36.3	74.1	423988	141329	0.49	0	0.1	0.1
	6	1	23	23	79.3	84143	84143	0.29	5.8	7.5	13.3
	7	1	37	37	51.4	206920	206920	0.72	10.2	3.2	13.5
	8	4	170	42.5	82.9	599655	149914	0.5125	0	0	0
	9	2	61	30.5	67.8	256948	128474	0.45	0.1	13.6	13.7
	10	2	85	42.5	86.7	285154	142577	0.49	0	8.8	8.8
PAT20 ESO	1	281	9930	35.3	73.4	38421124	136730	0.4809	0	0	0
	2	20	994	49.7	146.6	1923446	96172	0.339	0	0	0
PAT20 CARD	1	292	10492	35.9	68.5	42829866	146678	0.5242	0	0	0
	2	22	1514	68.8	133.2	3164633	143847	0.5164	0	0.6	0.6
PAT20 HGD-1	1	33	2037	61.7	127.9	15513400	153598	0.5442	0	0	0
	2	19	1803	94.9	183.2	13169931	141612	0.5051	9.4	2.7	12.1
	3	116	7029	60.6	125.2	1262973	210496	0.7333	10.9	2.8	13.8
	4	2	104	52	123.8	17752844	135518	0.484	0	2.8	2.8
	5	26	2283	87.8	176.3	4529554	137259	0.4824	9.5	3.2	12.8
	6	24	2128	88.7	177.5	2780102	146321	0.5179	11.9	2.1	14
	7	36	3273	90.9	162	15867698	136790	0.484	11.3	3.1	14.4
	8	38	3260	85.8	167	240041	120020	0.42	7.2	2.9	10.1
	9	35	3116	89	163.7	3669848	141148	0.4981	13.8	3	16.9
PAT20 HGD-2	1	101	5548	54.9	100.9	3400593	141691	0.4996	0	0	0
	2	93	6204	66.7	132.1	5735709	159325	0.5611	15.8	6.5	22.2
	3	6	680	113.3	154.5	5527008	145448	0.5137	3.6	5.8	9.4
	4	131	7543	57.6	119	5420813	154880	0.5437	17.2	2.4	19.6
PAT21 NDBE	1	251	2080	8.3	19.8	29534082	117666	0.4188	0	0	0
	2	11	204	18.5	51.5	1115482	101407	0.3591	0.4	0	0.4
	3	20	461	23.1	57.8	2248964	112448	0.4	0.4	0	0.4
	4	2	43	21.5	51.2	233685	116842	0.42	0.7	0.1	0.8
	5	17	387	22.8	54.6	1991705	117159	0.4176	0.3	0	0.3
	6	8	221	27.6	61.3	1009840	126230	0.45	0.8	0	0.8
	7	14	330	23.6	63.9	1450569	103612	0.3693	0.7	0	0.7
	8	6	180	30	70.3	714675	119112	0.4267	0.9	0	0.9
	9	8	236	29.5	66.1	993520	124190	0.4462	1.6	0	1.6
	10	3	88	29.3	87	284867	94956	0.3367	0.3	0.1	0.4
	11	1	14	14	66.7	57700	57700	0.21	1	11.9	12.9
