# Supplementary material for: Molecular characterization of Barrett’s esophagus at single-cell resolution
Source: Proc Natl Acad Sci U S A. 2021 Nov 18;118(47):e2113061118. doi: 10.1073/pnas.2113061118 (PMC8617519; doi:10.1073/pnas.2113061118)
Supplement: Supplementary File [file pnas.2113061118.sd06.xlsx]

## Sheet: Sheet1
Dataset S6 - Relative frequencies of immune and chromosomal stable cells in each biopsy
	Percentage of chromosomal stable cells (scDNAseq)	Percentage of immune cells (scRNAseq)
PAT6 HGD	0.195	0.059
PAT6 LGD	0.038	0.037
PAT9 NDBE	0.945	0.006
PAT14 NDBE	0.897	0.062
PAT14 HGD	0.547	0.203
PAT15 NDBE	0.896	0.015
PAT16 NDBE	0.491	0.046
PAT16 HGD	0.069	0.032
PAT19 LGD	0.922	0.037
PAT20 ESO	0.934	0.039
PAT20 CARD	0.93	0.486
PAT20 HGD1	0.1	0.06
PAT20 HGD2	0.305	0.06
PAT21 NDBE	0.736	0.573
