# Supplementary material for: Molecular characterization of Barrett’s esophagus at single-cell resolution
Source: Proc Natl Acad Sci U S A. 2021 Nov 18;118(47):e2113061118. doi: 10.1073/pnas.2113061118 (PMC8617519; doi:10.1073/pnas.2113061118)
Supplement: Supplementary File [file pnas.2113061118.sd07.xlsx]

## Sheet: Sheet1
Dataset S7 - Single-cell RNA sequencing overview
Abb	Sample	Average transcript number per cell	Average number of genes mapped per cell
AA	PAT9 ESO	10200.7	1241.9
AB	PAT10 ESO	9170.89	1411.2
AC	PAT19 ESO	34067.4	5536.9
AD	PAT20 ESO	31165.8	2423
AE	PAT4 CARD	10217.5	1003.7
AF	PAT7 CARD	8372.98	321.8
AG	PAT11 CARD	23443.7	2576.9
AH	PAT20 CARD	11541.5	1712
AI	PAT3 CORP	22321.1	2149.2
AJ	PAT7 CORP	8477.88	503.5
AK	PAT21 CORP	15913.6	1828.1
AL	PAT4 PYL	29064.5	1526.3
AM	PAT8 PYL	20903.8	2672
AN	PAT21 PYL	15132.8	2756.1
AO	PAT8 CRYPT	6509.84	417.4
AP	PAT17 CRYPT	24579.9	3248.2
AQ	PAT21 CRYPT	24159.1	2973.4
AR	PAT8 VILLUS-1	14348.3	835.3
AS	PAT8 VILLUS-2	19178.9	1369.3
AT	PAT21 VILLUS	12516.7	1773.8
AU	PAT5 NDBE	33633.8	2631.4
AV	PAT14 NDBE	28387.6	1126.4
AW	PAT15 LGD	32145.4	3408.2
AX	PAT16 NDBE	19087.4	2116.5
AY	PAT17 NDBE	19618.7	2341.4
AZ	PAT18 LGD	29692	2573.6
BA	PAT21 NDBE	18121.6	2363.7
BB	PAT6 LGD	17639.1	2278.5
BC	PAT11 NDBE	26884	2428.5
BD	PAT19 LGD	29562.4	4891.4
BE	PAT20 HGD-1	17266.1	2433.9
BF	PAT1 HGD	12237.7	2216.2
BG	PAT6 HGD	21779.2	2288.2
BH	PAT14 HGD	25093.5	1754.6
BI	PAT20 HGD-2	18621.4	2105.5
BJ	PAT2 EAC	28664.7	532.6
BK	PAT16 EAC	21455.3	1681.2
BL	PAT9 NDBE	9583.48	1111.4
