# Supplementary material for: Molecular characterization of Barrett’s esophagus at single-cell resolution
Source: Proc Natl Acad Sci U S A. 2021 Nov 18;118(47):e2113061118. doi: 10.1073/pnas.2113061118 (PMC8617519; doi:10.1073/pnas.2113061118)
Supplement: Supplementary File [file pnas.2113061118.sd08.xlsx]

## Sheet: Sheet1
Dataset S8: Gene names for heatmap Fig. 4C
Esophageal-associated genes		Duodenal-associated genes		Gastric-associated genes		Barrett's esophageal-associated genes
KRT13		APOA4		PGA4		REG4
KRT6A		APOC3		PGA3		TFF3
KRT5		APOA1		CHGA		FCGBP
KRT4		TMPRSS15		LIPF		CEACAM6
S100A8		APOB		GHRL		CEACAM5
CSTA		SLC26A3		ATP4B		SERPINA1
SPRR3		CYP3A4		GIF		HLA-DRB1
S100A9		CYP1A1		CKB		LCN2
LY6D		LCT		SST		IFITM2
KRT6C		ALPI		NR2F2		HLA-DPA1
RHCG		SLC6A19		PGC		MUC5B
CRABP2		FOLH1		GLUL		UGT2B15
S100A2		ADA		PSCA		BPIFB1
KRT15		CDHR2		CA9		LTF
GBP6		MYO15B		LINC00261		IFI6
SERPINB3		SLC4A7		LINC00982		CXCL2
SPINK5		TM4SF4		VSIG1		HLA-DRB5
SPRR1B		PCK2		VSIG2		DUOX2
LGALS7		KRT20		CLDN18		TM4SF1
LGALS7B		SPINK1		MUC6		PDZK1IP1
KRT6B				MLPH		BACE2
CALML3				ANXA10		LY6E
DSC3				SULT1C2		SLC40A1
DSG3				S100P		HLA-DRB6
PKP1				TESC		HLA-DPB1
LYPD3				TSPAN1		CDKN2A
ADH7				RNASE1		TMC5
C10orf99				SYTL2		PROM1
TRIM29				GALNT6		XAF1
SPRR2A				GOLM1		CFB
DAPL1				DGKD		GPRC5A
FABP5P7				ANKRD36C		TIMP1
CLCA2				ADH1C		KRT7
A2ML1				CTSE		LEFTY1
ANXA8L1				CLU		NEDD9
ANXA8L2				CAPN8		MSLN
KRT14				BCAS1		PPAP2C
ANXA8				COL27A1		KIAA1324
SPRR1A				CRIP1		SEZ6L2
MIR205HG				FOXQ1		ATF7IP2
SERPINB13				KLF2		LAMC2
EMP1				RAB27A		PRSS3
PTN				IFI27		GCNT3
CA12				AGR2		S100A4
SERPINB4				LYZ		MISP
MAL				MUC5AC		GDF15
SBSN				TFF1		PKDCC
ANKRD20A11P				TFF2		CLDN3
PPL				DPCR1		PLA2G16
THSD4				GKN1		MUC13
REG3A				GKN2		GABRP
REG1A				GAST		TMEM176B
CCL25						CXCL3
DMBT1						CXCL1
OLFM4						BST2
RBP2						WFDC2
ALDOB
FABP1
UGT2B17
PCK1
MME
MTTP
FABP2
CDHR5
SI
ANPEP
SLC5A1
CPS1
CLDN15
PHGR1
LGALS4
