# Supplementary material for: Molecular characterization of Barrett’s esophagus at single-cell resolution
Source: Proc Natl Acad Sci U S A. 2021 Nov 18;118(47):e2113061118. doi: 10.1073/pnas.2113061118 (PMC8617519; doi:10.1073/pnas.2113061118)
Supplement: Supplementary File [file pnas.2113061118.sd09.xlsx]

## Sheet: Sheet1
Dataset S9 - Resources and reagents
REAGENT or RESOURCE	SOURCE	IDENTIFIER
Chemicals, Peptides, and Recombinant Proteins
Trypsin enzyme	Promega, Madison, USA	T1426
Advanced DMEM/F12	Thermo Fisher Scientific	12634-010
B-27 Supplement minus Vitamin A	Thermo Fisher Scientific	12587010
B-27 Supplement plus Vitamin A	Thermo Fisher Scientific	17504044
GlutaMAX	Thermo Fisher Scientific	35050061
HEPES	Thermo Fisher Scientific	15630080
Penicillin-Streptomycin	Thermo Fisher scientific	15140122
Wnt Surrogate	U-Protein Express	Custom order
Noggin conditioned medium	U-Protein Express	Custom order
N-Acetyl-L-cysteine	Sigma-Aldrich	A9165
Nicotinamide	Sigma-Aldrich	N0636
Human EGF	Peprotech	AF-100-15
Human KGF/FGF-7	Peprotech	100-19
Human FGF-10	Peprotech	100-26
A83-01	Tocris	2939
Prostaglandin E2	Tocris	2296
Forskolin	Tocris	1099
SB202190	Sigma-Aldrich	S7076
Y-27632 dihydrochloride	Abmole	M1817
Primocin	Invivogen	ant-pm-2
Fungin	Invivogen	ant-fn-1
Cultrex Basement Membrane Extract (BME), Growth Factor Reduced, Type 2	R&D Systems, Bio-Techne	3533-001-02
DAPI	Thermo Fisher Scientific	D1306
SORT-seq reagents	Muraro et al. Cell Syst. (2016)	N/A
TrypLE	Thermo Fisher Scientific	12605010
Prolong Gold Antifade	Thermo Fisher Scientific	P10144
Critical Commercial Assays
Thermo Scientific reagents for CEL-Seq2	Hashimshony et al. Genome Biol. (2016)	N/A
Reagents for library preparation from CEL-Seq2	Hashimshony et al. Genome Biol. (2016)	N/A
RNAScope® Multiplex Fluorescent Reagent Kit v2	ACDBio	N/A
ReliaPrep™ gDNA Tissue Miniprep System	Promega	A2051
Deposited Data
Raw reads of all scRNAseq, scDNAseq and WGS	European Genome-Phenome archive (https://www.ebi.ac.uk/ega/home)	EGAS00001005221
Raw reads of all scRNAseq [non-diseased control samples; Busslinger et al.Cell Rep. (2021)]	European Genome-Phenome archive (https://www.ebi.ac.uk/ega/home)	EGAS00001004695
Experimental Models: Cell Lines
R-spondin expressing cell line	Bio-Techne	3710-001-01
RNAScope probes
hs-ANPEP	ACDBio	477531
hs-CEACAM6	ACDBio	403031
hs-REG4	ACDBio	312071
hs-CLDN2-C2	ACDBio	492051-C2
hs-MUC6-C2	ACDBio	312901-C2
hs-LIPF-C4	ACDBio	300031-C4
hs-BPIFB1-C4	ACDBio	576511-C4
hs-PSCA-C4	ACDBio	417531-C4
hs-SLC5A5-C4	ACDBio	417531-C4
Software and Algorithms
RaceID3		https://cran.r-project.org/web/packages/RaceID/
StemID		https://cran.r-project.org/web/packages/RaceID/
MutationalPatterns		https://bioconductor.org/packages/release/bioc/html/MutationalPatterns.html
INDELFI		https://github.com/ToolsVanBox/SNVFI, https://github.com/ToolsVanBox/INDELFI
SNVFI		https://github.com/ToolsVanBox/SNVFI
WGS analysis pipeline		https://github.com/UMCUGenetics/IAP
SingleCellMultiOmics		https://github.com/BuysDB/SingleCellMultiOmics
BCFTOOLS 1.9-174		https://github.com/samtools/bcftools/
Las X	Leica	N/A
Fiji	NIH, Fiji developers	https://imagej.net/Fiji
Rstudio	Rstudio	https://rstudio.com/
Adobe Illustrator	Adobe inc.	N/A
Adobe InDesign	Adobe inc.	N/A
Other
NanoDrop II	BioNexSolutions	N/A
Mosquito® LV	SptLabTech	N/A
EVOS FL Auto 2 Cell Imaging System	Thermo Fisher Scientific	N/A
SP8 confocal microscope	Leica	N/A
FACS Aria	BD Biosciences	N/A
FACS BD Influx	BD Biosciences	N/A
FACS Jazz	BD Biosciences	N/A
